# Supplementary material for: Snail Upregulates Transcription of FN, LEF, COX2, and COL1A1 in Hepatocellular Carcinoma: A General Model Established for Snail to Transactivate Mesenchymal Genes
Source: Cells. 2021 Aug 26;10(9):2202. doi: 10.3390/cells10092202 (PMC8467536; doi:10.3390/cells10092202)
Supplement: Supplementary file 1 [file cells-10-02202-s001.zip]

Archive with 1 entries (1 files):
- cells-1323920-supplementary.pdf
